# Supplementary material for: Development of Loop-Mediated Isothermal Amplification (LAMP) Assays for the Rapid Detection of Toxigenic Aspergillus flavus and A. carbonarius in Nuts
Source: Int J Mol Sci. 2024 Mar 29;25(7):3809. doi: 10.3390/ijms25073809 (PMC11011790; doi:10.3390/ijms25073809)
Supplement: Supplementary file 1 [file ijms-25-03809-s001.zip]

Archive with 1 entries (1 files):
- ijms-2911869-supplementary.pdf
